# Supplementary material for: Experiment in semi-natural conditions did not confirm the influence of malaria infection on bird attractiveness to mosquitoes
Source: Parasit Vectors. 2022 Jun 2;15:187. doi: 10.1186/s13071-022-05292-w (PMC9164852; doi:10.1186/s13071-022-05292-w)
Supplement: Supplementary file 2 — Additional file 2: Dataset S1. Results from the three exposure sessions. [file 13071_2022_5292_MOESM2_ESM.txt]

bird_ID	sex	nb_mosquitoes_pre-infection	weight_pre-infection	injection	infection_status	nb_mosquitoes_acute	parasitaemia_acute	gametocytaemia_acute	weight_acute	nb_mosquitoes_chronic	parasitaemia_chronic	gametocytaemia_chronic	weight_chronic
N10	M	9	17.7	uninfected	uninfected	6	NA	NA	16.8	23	NA	NA	17.5
N13	F	3	21.7	uninfected	uninfected	0	NA	NA	20.7	2	NA	NA	21.4
N2	F	9	23.8	uninfected	uninfected	39	NA	NA	24.1	3	NA	NA	24.7
N24	F	9	24.2	uninfected	uninfected	0	NA	NA	23.7	2	NA	NA	24.1
N29	M	5	26.8	uninfected	uninfected	1	NA	NA	27	0	NA	NA	27.6
N30	F	8	21.2	infected	uninfected	0	NA	NA	21.2	18	NA	NA	20.8
N4	M	18	24.6	uninfected	uninfected	91	NA	NA	23.2	9	NA	NA	22.8
N44	F	3	20.1	uninfected	uninfected	1	NA	NA	18.9	0	NA	NA	NA
N7	M	2	21.5	uninfected	uninfected	3	NA	NA	20.7	5	NA	NA	21.9
N1	F	54	20.1	infected	infected	22	0.373738772	24	18.5	17	0.003745539	0	19.5
N16	M	14	28.3	infected	infected	2	0.033672562	3	27	6	0.0000424	0	28
N19	F	30	18.5	infected	infected	23	2.119429617	78	19.8	35	0.036436225	10	20.1
N25	M	13	23.4	infected	infected	0	0.130752415	16	23.7	0	0.002901107	0	24.4
N28	M	0	22.4	infected	infected	1	1.188148314	118	22.2	28	0.003149394	0	22.1
N33	M	1	25.4	infected	infected	2	1.236623825	78	23.3	71	0.000895133	0	24
N35	F	4	18.1	infected	infected	2	0.796994236	43	16.8	0	0.004197888	0	17.1
N36	F	0	23.9	infected	infected	0	0.795843383	67	22.8	0	0.00040291	0	23.7
N43	F	51	21.3	infected	infected	0	0.774250999	78	20.6	14	0.003985414	4	19.4
N5	M	12	27.7	infected	infected	1	0.097221211	16	27.7	2	NA	0	28.3
N6	M	0	22.1	infected	infected	0	0.732353238	61	22.1	13	0.00359894	0	23.7
